# Supplementary material for: Associations between Ileal Juice Bile Acids and Colorectal Advanced Adenoma
Source: Nutrients. 2023 Jun 28;15(13):2930. doi: 10.3390/nu15132930 (PMC10346326; doi:10.3390/nu15132930)
Supplement: Supplementary file 1 [file nutrients-15-02930-s001.zip]

Archive with 1 entries (1 files):
- nutrients-2430501-supplementary.pdf
